# Supplementary material for: Admission eGFR as a Marker of Systemic Vulnerability in Patients with Spontaneous Intracerebral Hemorrhage: Impact of Premorbid Disability and Acute Kidney Injury on Outcomes
Source: J Clin Med. 2026 Jan 10;15(2):562. doi: 10.3390/jcm15020562 (PMC12842251; doi:10.3390/jcm15020562)
Supplement: Supplementary file 1 [file jcm-15-00562-s001.zip]

Archive with 1 entries (1 files):
- jcm-4080602-supplementary.pdf
